# Supplementary material for: How legal problems are conceptualized and measured in healthcare settings: a systematic review
Source: Health Justice. 2023 Nov 18;11:48. doi: 10.1186/s40352-023-00246-5 (PMC10656991; doi:10.1186/s40352-023-00246-5)
Supplement: Supplementary file 2 — Additional file 2. [file 40352_2023_246_MOESM2_ESM.xlsx]

## Sheet: Appendix 1
ord	Study ID	Study design	Measurement method	Setting	Age	Included genders	Total number of participants	Reliability & Validity of measure provided	Legal issues Percent	At Risk or general population	Measured - incarceration	Measured - jail	Measured - parole	Measured - probation	Measured Arrests	Measured - Awaiting trial	Measured - convictions	Measured - General contact	Measured - Juvenile	Measured - Ciminal activity	Measured - Immigration
1988	Harry 1988	Cross sectional study	Linked data	Behavioral health	Adult	Both	568	Gold standard	0.171	At risk	0	0	0	0	1	0	0	0	0	0	0
1988	Klassen 1988	Cross sectional study	Linked data	Behavioral health	Adult	Male	304	Gold standard	0.74	At risk	0	0	0	0	1	0	0	0	0	0	0
1997	Evens 1997	Cross sectional study	Linked data	Behavioral health	Pediatric	Both	645	Gold standard	0.416	At risk	0	0	0	0	0	0	0	0	1	0	0
1998	Magura 1998	Cohort study	Chart reivew	Other	Adult	Both	1026	No	0.157	At risk	1	0	0	0	0	0	0	0	0	0	0
1998	Magura 1998	Cohort study	Chart reivew	Other	Adult	Both	1026	No	0.667	At risk	0	0	0	0	1	0	0	0	0	0	0
2001	Ragucci 2001	Cross sectional study	Survey	Hospital / emergency department	Both	Both	56	No	0.518	At risk	1	0	0	0	1	0	0	0	0	0	0
2001	Rich 2001	Cohort study	Survey	Primary care clinics	Adult	Male	167	No	0.59	At risk	1	0	0	0	0	0	0	0	0	0	0
2001	Rich 2001	Cohort study	Survey	Primary care clinics	Adult	Male	167	No	0.3	At risk	0	0	0	0	1	0	0	0	0	0	0
2002	Claus 2002	Cohort study	Survey	Behavioral health	Adult	Both	260	No	0.47	At risk	0	0	1	1	0	0	0	0	0	0	0
2002	Sheu 2002	Cohort study	Survey	Other	Both	Female	1310	No	0.14	At risk	1	0	0	0	0	0	0	0	0	0	0
2003	Mishra 2003	Cross sectional study	Survey	Health System (inpatient & outpatient)	Adult	Both	274	No	0.063	General	1	0	0	0	0	0	0	0	0	0	0
2003	Weisbord 2003	Cross sectional study	Survey	Other	Adult	Both	687	No	0.393	At risk	1	1	0	0	0	0	0	0	0	0	0
2005	Butt 2005	Cross sectional study	Chart reivew	Health System (inpatient & outpatient)	Adult	Both	354	No	0.2034	At risk	1	0	0	0	0	0	0	0	0	0	0
2005	Pasic 2005	Cross sectional study	Chart reivew	Behavioral health	Adult	Both	2346	No	0.335	At risk	1	0	0	0	0	0	0	0	0	0	0
2005	Theriot 2005	Cross sectional study	Linked data	Behavioral health	Adult	Both	673	Gold standard	0.45	At risk	1	1	0	0	1	0	1	0	0	0	0
2006	Kadivar 2006	Cross sectional study	Survey	Primary care clinics	Pediatric	Both	91	No	0.41	At risk	1	0	0	0	0	0	0	0	1	0	0
2007	Claassen 2007	Cross sectional study	Linked data	Hospital / emergency department	Adult	Both	161	Gold standard	0.584	At risk	0	0	0	0	1	0	0	0	0	0	0
2007	Giggie 2007	Cross sectional study	Chart reivew	Hospital / emergency department	Pediatric	Both	425	No	0.2447	At risk	0	0	0	0	0	0	0	1	0	0	0
2007	Tolou-Shams 2007	Randomised controlled trial	Survey	Primary care clinics	Both	Both	1400	No	0.289	At risk	0	0	0	0	1	0	1	0	1	0	0
2009	Shah 2009	Cross sectional study	Survey	FQHC	Both	Both	118	No	0.09	General	0	0	0	0	0	0	0	1	0	0	0
2009	Shah 2009	Cross sectional study	Survey	FQHC	Both	Both	118	No	0.25	General	0	0	0	0	1	0	0	0	0	0	0
2009	Shah 2009	Cross sectional study	Survey	FQHC	Both	Both	118	No	0.18	At risk	1	0	0	0	0	0	0	0	0	0	0
2010	Liebschutz 2010	Cross sectional study	Survey	Hospital / emergency department	Adult	Both	597	No	0.34	At risk	0	1	0	0	0	0	0	0	0	0	0
2010	Wang 2010	Cross sectional study	Survey	Primary care clinics	Adult	Both	166	Yes	0.313	At risk	1	0	0	0	0	0	0	0	0	0	0
2010	Wang 2010	Cross sectional study	Survey	Primary care clinics	Adult	Both	166	Yes	0.229	At risk	0	0	1	1	0	0	0	0	0	0	0
2013	Gilbert 2013	Cross sectional study	Survey	Hospital / emergency department	Adult	Female	241	No	0.232	General	1	0	0	0	0	0	0	0	0	0	0
2014	Gottlieb 2014	Randomised controlled trial	Survey	Hospital / emergency department	Adult	Both	538	No	0.139	General	1	0	0	0	0	0	0	0	0	0	0
2014	Gottlieb 2014	Randomised controlled trial	Survey	Hospital / emergency department	Adult	Both	538	No	0.356	General	0	0	0	0	0	0	0	0	0	0	1
2014	Widman 2014	Cross sectional study	Survey	Other	Adult	Both	293	No	0.54	At risk	1	0	0	0	0	0	0	0	0	0	0
2015	Anderson 2015	Case control study	Survey	Behavioral health	Adult	Both	191	No	0.696	At risk	1	0	0	0	0	0	1	0	0	0	0
2015	Anderson 2015	Case control study	Survey	Behavioral health	Adult	Both	191	No	0.094	At risk	0	0	0	0	0	0	0	1	0	0	0
2015	Lorine 2015	Cross sectional study	Chart reivew	Hospital / emergency department	Adult	Both	207	No	0.56	At risk	1	0	0	0	0	0	0	0	0	0	0
2015	Prins 2015	Cohort study	Survey	Behavioral health	Adult	Both	183	No	0.596	At risk	0	0	0	0	1	0	0	0	0	0	0
2015	Schultz 2015	Cohort study	Survey	Health System (inpatient & outpatient)	Adult	Both	345	Yes	0.789	At risk	1	0	1	1	1	0	1	0	0	0	0
2015	Schultz 2015	Cohort study	Survey	Health System (inpatient & outpatient)	Adult	Both	345	Yes	0.136	At risk	1	0	1	1	1	0	1	0	0	0	0
2015	Schultz 2015	Cohort study	Survey	Health System (inpatient & outpatient)	Adult	Both	345	Yes	0.075	At risk	1	0	1	1	1	0	1	0	0	0	0
2016	Aronson 2016	Cross sectional study	Survey	Hospital / emergency department	Adult	Both	100	No	0.051	At risk	1	1	0	0	0	0	0	0	0	0	0
2016	BUZI 2016	Case control study	Survey	Other	Adult	Male	92	No	NR	At risk	1	1	0	0	0	0	0	0	1	0	0
2016	Howell 2016	Cross sectional study	Survey	Health System (inpatient & outpatient)	Adult	Both	2304	No	0.463	General	1	1	0	0	0	0	0	0	1	0	0
2016	Howell 2016	Cross sectional study	Survey	Health System (inpatient & outpatient)	Adult	Both	2304	No	0.071	General	1	1	0	0	0	0	0	0	1	0	0
2016	Ko 2016	Cross sectional study	Survey	Other	Adult	Both	104	No	0.01	At risk	0	1	0	0	0	0	0	1	0	0	0
2016	Ko 2016	Cross sectional study	Survey	Other	Adult	Both	104	No	0.067	At risk	0	0	0	0	0	0	0	0	0	0	1
2017	Simon 2017	Cross sectional study	Survey	Primary care clinics	Adult	Both	100	No	0.74	At risk	1	0	0	0	0	0	0	0	0	0	0
2017	Vest 2017	Cross sectional study	NLP	FQHC	Adult	Both	73085	No	0.005	General	0	0	0	0	0	0	0	1	0	0	0
2017	Wyrick 2017	Cross sectional study	Structured EHR	Health System (inpatient & outpatient)	Adult	Both	4924	No	0.213	At risk	0	0	0	0	0	0	0	0	0	0	1
2018	Arthur 2018	Cohort study	Linked data	Health System (inpatient & outpatient)	Pediatric	Both	325169	Gold standard	0.03	General	0	0	0	0	1	0	1	0	1	0	0
2018	Elbogen 2018	Cross sectional study	Survey	Health System (inpatient & outpatient)	Adult	Both	1172	No	0.2909	At risk	1	0	0	0	0	0	0	0	0	0	0
2018	Patel 2018	Non-randomised experimental study	Survey	FQHC	Pediatric	Both	322	No	0.0559	General	0	0	0	0	0	0	0	0	0	0	1
2019	Erlyana 2019	Cohort study	Survey	Behavioral health	Adult	Both	525	Yes	NR	At risk	1	0	0	0	0	0	0	0	0	0	0
2019	Erlyana 2019	Cohort study	Survey	Behavioral health	Adult	Both	525	Yes	NR	At risk	0	0	0	0	1	0	1	0	0	0	0
2019	Wang 2019	Cross sectional study	NLP	Health System (inpatient & outpatient)	Adult	Both	386	Yes	0.438	General	1	1	1	1	1	0	0	0	0	0	0
2019	Wang 2019	Cross sectional study	Linked data	Health System (inpatient & outpatient)	Adult	Both	6444	Yes	0.026	General	1	0	0	0	0	0	0	0	0	0	0
2019	Wang 2019	Cross sectional study	Linked data	Health System (inpatient & outpatient)	Adult	Both	59618	Yes	0.031	General	1	0	0	0	0	0	0	0	0	0	0
2019	Wang 2019	Cross sectional study	Linked data	Health System (inpatient & outpatient)	Adult	Both	146431	Yes	0.019	General	1	0	0	0	0	0	0	0	0	0	0
2019	Wang 2019	Cross sectional study	Survey	Health System (inpatient & outpatient)	Adult	Both	3372	No	0.47	General	1	1	0	0	0	0	0	0	1	0	0
2019	Wang 2019	Cross sectional study	Survey	Health System (inpatient & outpatient)	Adult	Both	3372	No	0.07	General	1	1	0	0	0	0	0	0	1	0	0
2020	Alemi 2020	Cross sectional study	Structured EHR	Health System (inpatient & outpatient)	Adult	Both	5313965	No	0.0107	General	0	0	0	0	1	0	0	1	0	0	0
2020	Blosnich 2020	Cross sectional study	Structured EHR	Health System (inpatient & outpatient)	Adult	Both	293872	No	0.011	General	1	1	0	0	1	0	1	0	0	0	0
2020	Blosnich 2020	Cross sectional study	Structured EHR	Health System (inpatient & outpatient)	Adult	Both	293872	Gold standard	0.01	General	1	0	0	0	0	0	0	1	0	0	0
2020	Carlsen-Landy 2020	Cross sectional study	Chart reivew	Behavioral health	Adult	Both	314	No	0.1274	At risk	0	0	0	0	1	0	0	0	0	0	0
2020	Davis 2020	Cross sectional study	Structured EHR	Health System (inpatient & outpatient)	Adult	Both	293872	No	0.015	General	1	0	0	0	0	0	0	0	0	0	0
2020	Garrett 2020	Cross sectional study	Structured EHR	Health System (inpatient & outpatient)	Adult	Both	154719	No	0.078	General	1	1	0	0	0	0	0	0	0	0	0
2020	Heller 2020	Cross sectional study	Survey	Health System (inpatient & outpatient)	Both	Both	24633	No	0.03	General	0	0	0	0	0	0	0	0	0	0	1
2020	Mark 2020	Cross sectional study	Linked data	Health System (inpatient & outpatient)	Adult	Female only	597	Gold standard	0.717	At risk	0	0	0	0	0	0	0	1	0	0	0
2020	Mark 2020	Cross sectional study	Linked data	Health System (inpatient & outpatient)	Adult	Female only	597	Gold standard	0.092	At risk	1	0	0	0	0	0	0	0	0	0	0
2020	Phillips 2002	Cross sectional study	Survey	Behavioral health	Pediatric	Both	258	No	0.43	At risk	1	0	0	0	0	0	0	0	0	0	0
2020	Poleshuck 2020	Randomised controlled trial	Survey	Primary care clinics	Adult	Female	223	No	NR	General	0	0	0	0	0	0	0	1	0	0	0
2020	Schauss 2020	Cross sectional study	Chart reivew	Behavioral health	Pediatric	Both	40	No	0.55	At risk	0	0	0	0	0	0	0	0	1	0	0
2021	Boch 2021	Cross sectional study	NLP	Health System (inpatient & outpatient)	Pediatric	Both	2337632	No	0.0222	General	1	1	1	1	0	0	1	0	0	0	0
2021	Doran 2021	Cohort study	Survey	Hospital / emergency department	Adult	Both	1993	No	0.041	General	0	0	0	0	1	0	0	0	0	0	0
2021	Doran 2021	Cohort study	Survey	Hospital / emergency department	Adult	Both	1993	No	0.0331	General	1	1	0	0	0	0	0	0	0	0	0
2021	Doran 2021	Cohort study	Survey	Hospital / emergency department	Adult	Both	1993	No	0.1932	General	1	1	0	0	0	0	0	0	0	0	0
2021	Doran 2021	Cohort study	Survey	Hospital / emergency department	Adult	Both	1993	No	0.0191	General	0	0	1	1	0	0	0	0	0	0	0
2021	Holliday 2021	Cross sectional study	Survey	Health System (inpatient & outpatient)	Adult	Both	812	No	0.197	At risk	0	0	0	0	0	0	0	0	0	1	0
2021	Kulie 2021	Cross sectional study	Survey	Hospital / emergency department	Adult	Both	505	No	NR	General	1	1	0	0	0	0	0	1	0	0	0
2021	MacKenzie 2021	Cross sectional study	Survey	Hospital / emergency department	Adult	Both	199	No	0.392	General	1	1	0	0	0	0	0	0	0	0	0
2021	MacKenzie 2021	Cross sectional study	Survey	Hospital / emergency department	Adult	Both	199	No	0.161	General	0	0	1	1	0	0	0	0	0	0	0
2021	Rosado 2021	Cross sectional study	Survey	Primary care clinics	Pediatric	Both	100	No	0.48	General	1	1	0	0	1	0	0	0	0	0	0
2021	Rosado 2021	Cross sectional study	Survey	Primary care clinics	Adult	Both	97	No	0.36	General	1	1	0	0	1	0	0	0	0	0	0
2022	Finlay 2022	Cross sectional study	Linked data	Health System (inpatient & outpatient)	Adult	Both	5390902	Gold standard	0.006	General	0	0	0	0	0	0	0	1	0	0	0
2022	Szymkowiak 2022	Cross sectional study	Structured EHR	Health System (inpatient & outpatient)	Adult	Both	31098	No	0.212	At risk	1	0	0	0	0	0	0	0	0	0	0
20198	Kusnoor 2018	Cross sectional study	Survey	Primary care clinics	Adult	Both	100	No	0.02	General	1	1	0	0	0	0	0	0	1	0	0
